# Supplementary material for: Geospatial analysis of leptospirosis clusters and risk factors in two provinces of the Dominican Republic
Source: PLoS Negl Trop Dis. 2025 Jun 11;19(6):e0013103. doi: 10.1371/journal.pntd.0013103 (PMC12157080; doi:10.1371/journal.pntd.0013103)
Supplement: S1 Table — (XLSX) [file pntd.0013103.s002.xlsx]

## Sheet: S1_Table
Supplementary Table 1. Adjustments conducted to transform multiple class categorical variables into binary variables.
Multiple class categorical variables		Binary variables (y/n)
Gender		Male
	Male
	Female
	Other
Work environment
	Indoor	Outdoor work environment
	Outdoor
	Mixed indoor/outdoor
	Students/retired/not working
Maximum educational level
	Illiteracy	Primary education or less
	Primary
	Secondary
	Tertiary/technical
Setting
	Rural	Rural setting
	Urban
