# Supplementary material for: Geospatial analysis of leptospirosis clusters and risk factors in two provinces of the Dominican Republic
Source: PLoS Negl Trop Dis. 2025 Jun 11;19(6):e0013103. doi: 10.1371/journal.pntd.0013103 (PMC12157080; doi:10.1371/journal.pntd.0013103)
Supplement: S2 Table — (XLSX) [file pntd.0013103.s003.xlsx]

## Sheet: Sheet1
Supplementary Table 2. Proportion of positive Leptospira microscopic agglutination tests by main primary reacting serogroup in Espaillat and San Pedro de Macoris Provinces, Dominican Republic, Jun-Oct 2021
		Espaillat n= 127 (%)		San Pedro de Macoris n=110 (%)
Australis		58 (46)		17 (15)
Canicola		14 (11)		11 (10)
Djasiman		9 (7)		11 (10)
Icterohaemorrhagiae		58 (46)		11 (10)
Mixed		2 (9)		15 (14)
Pyrogenes		1		11 (10)
